# Supplementary material for: Photosensing and quorum sensing are integrated to control Pseudomonas aeruginosa collective behaviors
Source: PLoS Biol. 2019 Dec 12;17(12):e3000579. doi: 10.1371/journal.pbio.3000579 (PMC6932827; doi:10.1371/journal.pbio.3000579)
Supplement: S1 Data — (XLSX) [file pbio.3000579.s012.xlsx]

## Sheet: Fig 2
Fig 2B
	WT			MEAN	SEM	kinB			MEAN	SEM
rpoD	1	1	1	1	0	0.968	0.878	0.79	0.878667	0.0513868
pelA	1	1	1	1	0	0.0233	0.0855	0.1069	0.0719	0.0250737
Fig 2D
	WT			MEAN	SEM	rhlR			MEAN	SEM
algB	1	1	1	1	0	0.267	0.211	0.303	0.260333	0.0267673
Fig 2E
	WT			MEAN	SEM	kinB			MEAN	SEM
rhlR	1	1	1	1	0	1.077	1.258	0.611	0.982	0.192724
Fig 2F
		% Pyocyanin production			MEAN	SEM
WT		100	100	100	100	0
rhlR		1.5	2	2	1.83333	0.166672
rhlR prhlR		110	98	105	104.333	3.4802
kinB		10	11.5	11	10.8333	0.440971
kinB pkinB		105	117	112	111.333	3.4802
rhlR kinB		1	3	1	1.66667	0.666686
rhlR kinB pkinB		1	2	2	1.66667	0.333343
rhlR kinB prhlR		20	15	17	17.3333	1.45301
algBSTOP		110	105	107	107.333	1.45301
kinB algBSTOP		98	105	102	101.667	2.02765
palgB		12	15	15	14	1.00003
algBSTOP palgB		22	15	18	18.3333	2.02765
algBSTOP palgBD59N		100	105	102	102.333	1.45301
Fig 2G
	WT			MEAN	SEM	kinB			MEAN	SEM	kinB algBSTOP			MEAN	SEM	kinB bphPSTOP			MEAN	SEM
rpoD	1	1	1	1	0	1.248	0.874	0.986	1.036	0.110824	1.317	0.661	1.161	1.04633	0.197865	1.104	0.827	1.235	1.05533	0.12027
hsiC2	1	1	1	1	0	0.176	0.037	0.193	0.135333	0.0494124	1.113	0.847	0.896	0.952	0.0817357	1.21	0.789	0.999	0.999333	0.121536
hcnA	1	1	1	1	0	0.345	0.226	0.595	0.388667	0.108739	1.128	0.61	0.987	0.908333	0.154625	1.423	0.757	1.075	1.085	0.192328
lecA	1	1	1	1	0	0.46	0.53	0.5	0.496667	0.0202765	0.948	0.85	0.959	0.919	0.0346468	1.253	0.995	0.665	0.971	0.17017
lecB	1	1	1	1	0	0.477	0.236	0.476	0.396333	0.0801695	1.186	0.757	0.81	0.917667	0.13504	1.094	0.793	1.348	1.07833	0.160411

## Sheet: Fig 3
Fig 3D
		% Pyocyanin production			MEAN	SEM
WT		100	100	100	100	0
kinB		14	10	12	12	1.15473
bphPSTOP		121	101	110	110.667	5.78329
kinB bphPSTOP		99	90	95	94.6667	2.60349
kinB bphPH513A		89	95	90	91.3333	1.85598
palgB		10	15	12	12.3333	1.45301
bphPSTOP palgB		104	110	107	107	1.7321
bphPH513A palgB		90	102	105	99	4.58271
pbphP		14	12	10	12	1.15473
algBSTOP pbphP		98	89	90	92.3333	2.84808
Fig 3F
Time (min)	KinBWT			MEAN	SEM		KinBP390S			MEAN	SEM
0	100	100	100	100	0		100	100	100	100	0
2	66.3638	73.0075	70.3389	69.9034	1.93025		95.3601	98.4834	76.0666	89.97	7.01015
5	73.89	61.9844	75.9988	70.6244	4.36281		101.594	88.7607	94.6848	95.0133	3.70852
10	48.8894	45.6425	53.7109	49.4143	2.34395		105.718	87.8288	85.2495	92.9322	6.43642
30	25.315	22.4787	32.4264	26.74	2.95882		92.2619	74.4527	83.7208	83.4785	5.14265

## Sheet: Fig 4
Fig 4C
Dark		WT			MEAN	SEM	kinB			MEAN	SEM	kinB algBSTOP			MEAN	SEM	kinB bphPSTOP			MEAN	SEM
	rpoD	1	1	1	1	0	0.912	1.269	1.195	1.12533	0.108788	0.727	1.09	1.195	1.004	0.141782	1.204	0.813	0.8	0.939	0.132557
	pelA	1	1	1	1	0	0.574	0.98	1.201	0.918333	0.183612	1.067	0.682	1.201	0.983333	0.155558	1.39	0.977	1.29	1.219	0.1244
Ambient
	rpoD	1	1	1	1	0	0.987	0.984	0.751	0.907333	0.0781738	1.168	1.041	1.18	1.12967	0.0444698	0.98	1.14	1.278	1.13267	0.0861058
	pelA	1	1	1	1	0	0.104	0.04	0.078	0.074	0.0185837	1.122	1.059	0.98	1.05367	0.0410797	0.896	1.441	0.98	1.10567	0.169416
Far-red
	rpoD	0.709	1.289	1.318	1.10533	0.198349	0.806	1.551	1.148	1.16833	0.215309	1.01	0.855	0.875	0.913333	0.0486784	0.712	0.971	1.033	0.905333	0.0983125
	pelA	0.203	0.153	0.453	0.269667	0.0927988	0.146	0.102	0.086	0.111333	0.0179387	0.704	1.096	1.158	0.986	0.142136	0.79	1.192	1.237	1.073	0.142099
Fig 4D
Dark		WT			MEAN	SEM	kinB			MEAN	SEM	kinB algBSTOP			MEAN	SEM	kinB bphPSTOP			MEAN	SEM
	hsiC2	1	1	1	1	0	0.51	0.761	0.683	0.651333	0.0741694	1.063	0.969	1.483	1.17167	0.158019	1.145	1.183	1.05	1.126	0.0395528
	hcnA	1	1	1	1	0	0.813	0.93	0.725	0.822667	0.0593772	1.477	1.012	0.975	1.15467	0.161525	0.802	1.158	0.822	0.927333	0.115481
	lecA	1	1	1	1	0	0.963	0.693	0.744	0.8	0.0828215	1.182	1.238	0.899	1.10633	0.104923	0.936	1.125	0.955	1.00533	0.060086
	lecB	1	1	1	1	0	0.668	0.684	0.828	0.726667	0.0508782	1.103	0.941	1.387	1.14367	0.130349	1.19	1.335	0.972	1.16567	0.105496
Ambient
	hsiC2	1	1	1	1	0	0.112	0.153	0.061	0.108667	0.0266111	0.957	0.865	0.962	0.928	0.031534	1.033	0.905	0.997	0.978333	0.0381121
	hcnA	1	1	1	1	0	0.361	0.432	0.355	0.382667	0.0247281	1.268	1.144	1.519	1.31033	0.110306	0.924	1.562	0.99	1.15867	0.202571
	lecA	1	1	1	1	0	0.116	0.092	0.081	0.0963333	0.0103336	0.811	1.174	1.092	1.02567	0.109916	0.863	1.191	1.132	1.062	0.10095
	lecB	1	1	1	1	0	0.075	0.098	0.198	0.123667	0.0377562	0.889	1.302	1.221	1.13733	0.126353	1.108	0.847	1.148	1.03433	0.0943785
Far-red
	hsiC2	0.273	0.116	0.284	0.224333	0.0542613	0.063	0.297	0.114	0.158	0.0710443	1.425	0.858	1.025	1.10267	0.168227	1.399	1.139	0.937	1.15833	0.133722
	hcnA	0.326	0.328	0.513	0.389	0.0620045	0.104	0.34	0.593	0.345667	0.141195	1.188	1.102	0.693	0.994333	0.152703	0.894	0.915	1.043	0.950667	0.0465643
	lecA	0.305	0.296	0.138	0.246333	0.0542305	0.185	0.255	0.182	0.207333	0.0238498	0.647	0.809	0.991	0.815667	0.0993631	0.792	1.106	1.364	1.08733	0.165391
	lecB	0.534	0.226	0.221	0.327	0.103513	0.299	0.081	0.109	0.163	0.0684807	0.523	1.074	0.899	0.832	0.162554	0.931	0.995	0.704	0.876667	0.0882906

## Sheet: Fig 5
Fig 5B
	Far-red intensity (W/m2)	WT			MEAN	SEM	bphPSTOP			MEAN	SEM
rpoD	0	1	1	1	1	0	1	1	1	1	0
	0.13	0.854	0.965	1.203	1.00733	0.10295	0.801	1.059	0.877	0.912333	0.0765471
	0.25	0.752	0.941	0.98	0.891	0.070408	0.971	1.462	0.983	1.13867	0.161709
	1.3	0.791	0.901	1.136	0.942667	0.101752	1.131	0.868	0.864	0.954333	0.0883435
	2.5	0.746	0.923	1.111	0.926667	0.105385	1.207	0.828	0.903	0.979333	0.115877
	6	1.08	0.85	0.955	0.961667	0.0664809	1.132	0.985	0.985	1.034	0.0490014
pelA	0	1	1	1	1	0	1	1	1	1	0
	0.13	0.741	1.395	0.939	1.025	0.193634	1.396	0.662	0.706	0.921333	0.23768
	0.25	0.358	0.402	0.954	0.571333	0.19176	0.817	0.915	0.478	0.736667	0.132395
	1.3	0.158	0.395	0.215	0.256	0.0714234	0.851	0.852	1.437	1.04667	0.195173
	2.5	0.112	0.426	0.267	0.268333	0.0906491	1.308	1.137	0.509	0.984667	0.242909
	6	0.024	0.073	0.156	0.0843333	0.0385253	0.915	1.167	0.753	0.945	0.120453

## Sheet: S1 Fig
S1B Fig
	WT			MEAN	SEM	algBSTOP			MEAN	SEM
kinB	1	1	1	1	0	0.6001	0.9864	0.7611	0.782533	0.112032

## Sheet: S6 Fig
S6B Fig
		WT			MEAN	SEM	kinB			MEAN	SEM	kinB algBSTOP			MEAN	SEM	kinB bphPSTOP			MEAN	SEM
Dark		0.273	0.33	0.345	0.316	0.0219324	0.156	0.195	0.236	0.195667	0.0230971	0.244	0.274	0.32	0.279333	0.0221014	0.194	0.164	0.35	0.236	0.0576558
Ambient		0.264	0.233	0.199	0.232	0.0187711	0.078	0.085	0.085	0.0826667	0.0023334	0.17	0.23	0.364	0.254667	0.0573466	0.172	0.265	0.351	0.262667	0.0516875
Far-red		0.107	0.102	0.13	0.113	0.00862193	0.067	0.089	0.086	0.0806667	0.00688819	0.284	0.368	0.286	0.312667	0.0276735	0.295	0.328	0.238	0.287	0.0262876
